# Supplementary material for: Perineural Invasion in Pancreatic Ductal Adenocarcinoma (PDAC): A Saboteur of Curative Intended Therapies?
Source: J Clin Med. 2022 Apr 23;11(9):2367. doi: 10.3390/jcm11092367 (PMC9103867; doi:10.3390/jcm11092367)
Supplement: Supplementary file 1 [file jcm-11-02367-s001.zip]

Archive with 1 entries (1 files):
- jcm-1658925-supplementary.pdf
